# Supplementary material for: Laparoscopic Vaginoplasty Procedure Using a Modified Peritoneal Pull-Down Technique with Uterine Strand Incision in Patients with Mayer–Rokitansky–Küster–Hauser Syndrome: Kisu Modification
Source: J Clin Med. 2021 Nov 25;10(23):5510. doi: 10.3390/jcm10235510 (PMC8658476; doi:10.3390/jcm10235510)
Supplement: Supplementary file 1 [file jcm-10-05510-s001.zip]

Archive with 1 entries (1 files):
- jcm-1453147-supplementary.mp4
